# Supplementary material for: Thiazol-4-yl-Methylthio-Quinazolin-4(3H)-ones as Anticonvulsant Compounds: Chemical Design, Computational Studies, and Biological Evaluation
Source: Int J Mol Sci. 2026 Jul 8;27(14):6107. doi: 10.3390/ijms27146107 (PMC13411530; doi:10.3390/ijms27146107)
Supplement: Supplementary file 1 [file ijms-27-06107-s001.zip]

Archive with 1 entries (1 files):
- ijms-4405356-supplementary.pdf
